# Supplementary material for: In-Silico Prediction and Modeling of the Quorum Sensing LuxS Protein and Inhibition of AI-2 Biosynthesis in Aeromonas hydrophila
Source: Molecules. 2018 Oct 12;23(10):2627. doi: 10.3390/molecules23102627 (PMC6222731; doi:10.3390/molecules23102627)
Supplement: Supplementary file 1 [file molecules-23-02627-s001.zip]

Archive with 15 entries (14 files):
- Supplementary/LuxS model validation verify3d (1).png
- Supplementary/PROVE_PLOTluxs supplementary 3.PDF
- Supplementary/RAMPAGE luxs Supplementary 1.pdf
- Supplementary/Suppelenemtary 10Main-chain bond lengths 2958850_03.pdf
- Supplementary/Suppelenemtary 5 Chi1-Chi2 plots 2958850_03.pdf
- Supplementary/Suppelenemtary 6Residue properties 2958850_03.pdf
- Supplementary/Suppelenemtary 7Residue properties 2958850_03.pdf
- Supplementary/Suppelenemtary 8Main-chain parameters 2958850_03.pdf
- Supplementary/Suppelenemtary 9Distorted geometry 2958850_03.pdf
- Supplementary/supplementary 4RMS distances from planarity2958850_09.pdf
- Supplementary/Supplementary figures and tables LuxS.docx
- Supplementary/Supplemntary 11Ramachandran Plot.PDF
- Supplementary/Supplemntary 2 Model1.pdb_erratluxs.PDF
- Supplementary/
- Supplementary/~$pplementary figures and tables LuxS.docx
